# Supplementary material for: Quality of life in Montenegrin pupils with acne
Source: PLoS One. 2021 Apr 15;16(4):e0250155. doi: 10.1371/journal.pone.0250155 (PMC8049225; doi:10.1371/journal.pone.0250155)
Supplement: S1 File — (XLS) [file pone.0250155.s001.xls]

## Sheet: S1 File
Age	Sex	Have you ever had acne?	Family history of acne	Acne duration	Acne location	Visited doctor	Other skin disease	CDLQI 1	CDLQI 2	CDLQI 3	CDLQI 4	CDLQI 5	CDLQI 6	CDLQI 7	CDLQI 8	CDLQI 9	CDLQI 10	CADI 1	CADI 2	CADI 3	CADI 4	CADI 5
15	0	0
15	1	1	0	2	1	0	0	1	0	0	0	0	0	0	0	0	0	1	0	0	1	0
14	1	0
15	1	1	0	2	1	0	0	0	1	0	2	0	0	0	0	0	0	1	0	0	1	0
15	1	1	0	2	1	0	0	1	1	0	0	0	0	1	0	1	0	1	0	0	0	0
15	0	1	1	2	3	1	1	1	0	0	0	0	0	0	0	0	0	0	0	0	1	0
14	0	0
15	1	1	1	2	3	1	0	1	0	0	0	0	0	0	0	0	1	0	0	0	0	0
15	1	0
15	0	0
15	0	1	0	2	1	0	0	0	0	0	0	0	0	0	0	0	0	0	0	0	0	0
16	0	1	1	2	1	0	0	0	0	0	0	0	0	0	0	0	0	0	0	0	0	0
15	0	0
15	0	0
15	0	1	0	1	1	0	0	0	1	0	0	0	0	0	0	0	0	0	0	0	0	0
15	1	1	0	2	3	0	0	1	0	0	0	0	0	0	0	0	0	1	0	0	1	0
15	1	0
15	1	0
15	1	0
15	1	0
15	1	0
15	1	1	0	2	1	0	0	0	3	1	0	0	0	0	0	0	1	2	0	0	2	2
15	0	0
16	0	1	1	1	3	0	0	1	0	0	0	0	0	0	0	0	0	0	0	0	1	1
15	1	0
15	1	0
16	1	0
14	1	1	1	2	3	0	0	2	3	0	3	0	0	0	0	1	0	1	1	1	3	2
15	1	1	1	1	1	1	0	0	1	0	1	0	0	0	0	0	1	1	0	0	1	1
15	1	0
15	1	1	0	1	3	1	1	2	3	0	3	2	0	0	0	2	1	1	1	0	2	2
15	0	1	0	2	3	0	0	1	0	0	0	0	0	0	0	0	0	0	0	0	0	0
15	1	1	0	2	3	0	0	1	0	0	0	0	0	0	0	0	1	0	0	0	0	0
15	0	1	0	2	1	0	0	0	0	0	0	1	1	1	0	0	1	0	1	1	1	1
15	1	1	1	1	3	0	0	1	0	0	1	0	0	0	0	0	0	0	0	0	1	1
15	1	1	1	2	1	0	0	1	0	0	0	0	0	0	0	0	0	1	0	0	0	0
15	0	1	1	2	1	0	0	1	0	0	0	0	0	0	0	0	0	1	1	0	1	2
15	1	0
15	1	0
15	0	1	1	2	3	0	0	2	1	0	0	0	0	1	0	0	0	1	0	0	1	1
15	1	0
15	1	0
15	1	0
15	0	1	1	2	3	0	0	2	0	0	0	0	0	0	0	1	0	0	0	0	0	0
15	1	1	1	2	1	0	0	1	0	0	0	0	0	0	0	0	0	0	0	0	1	0
15	1	1	1	2	3	0	0	0	0	0	0	0	0	2	0	0	0	1	0	0	1	0
15	1	1	1	2	1	0	0	1	1	0	0	0	0	1	0	1	1	1	1	0	1	1
15	0	0
15	0	1	0	2	1	0	0	0	0	0	0	0	0	0	0	0	0	0	0	0	0	1
15	1	0
15	1	1	1	1	2	1	0	1	0	0	0	0	0	1	0	0	0	1	0	0	1	1
15	1	0
15	1	1	0	2	1	0	0	0	0	0	1	0	1	0	0	0	1	1	0	0	1	1
15	1	1	1	2	1	0	0	2	0	0	0	0	0	0	0	0	0	1	0	0	0	1
15	1	1	0	2	3	1	0	0	0	3	0	3	0	0	0	0	0	0	3	0	3	0
15	0	0
15	1	0
14	1	1	0	1	1	0	0	0	1	2	0	0	0	0	0	0	1	0	0	0	1	1
15	1	0
14	1	0
15	1	0
15	1	0
15	1	0
15	1	0
14	1	0
15	1	0
15	1	1	0	2	2	0	0	0	0	0	0	0	0	0	0	0	0	0	0	0	0	1
15	1	1	1	2	3	0	0	1	1	0	0	0	0	1	0	0	0	1	0	1	1	1
15	1	0
15	1	0
14	1	1	0	2	3	1	0	0	1	0	0	0	0	0	0	0	2	1	0	0	1	1
14	0	0
15	0	1	0	1	1	0	0	0	0	0	0	0	0	0	0	0	0	0	0	0	0	0
15	0	1	0	1	1	0	0	0	1	1	0	0	0	0	0	0	0	1	0	0	1	1
15	1	1	0	2	1	0	0	0	0	0	0	0	0	0	0	0	0	1	0	0	0	1
14	1	1	1	2	1	0	0	1	2	1	0	1	0	1	0	0	0	1	1	0	0	0
15	1	1	0	2	1	0	1	1	0	0	0	0	0	0	0	0	1	1	0	0	1	1
14	1	0
15	1	0
14	1	0
15	1	0
14	1	1	0	1	1	0	0	0	0	0	0	0	0	0	0	0	0	0	0	0	0	0
15	1	0
14	1	0
15	1	1	1	2	1	1	0	1	1	1	0	0	0	0	0	0	0	1	1	0	1	1
15	1	1	0	1	1	1	0	1	1	0	0	0	0	1	1	1	1	1	1	0	1	1
15	0	0
15	1	0
15	1	0
15	1	0
15	1	0
15	1	0
14	0	1	0	1	1	0	0	2	0	0	0	0	0	0	0	0	2	2	0	0	0	1
15	1	0
15	1	0
15	1	0
15	1	0
15	0	1	1	2	1	1	0	0	0	0	0	0	0	0	0	0	0	0	0	0	0	0
15	1	0
15	0	0
15	1	0
15	0	1	1	1	1	0	0	1	0	0	0	0	0	0	0	0	0	0	0	0	0	0
15	0	1	1	1	3	0	0	0	2	0	0	0	0	1	0	0	1	2	0	0	2	1
15	0	0
15	0	0
15	0	0
14	1	0
14	1	1	0	1	1	0	0	1	0	0	0	0	0	0	0	0	1	1	1	0	1	1
15	0	0
15	1	1	1	2	3	0	0	1	0	0	0	0	0	0	0	0	0	0	0	0	1	1
14	1	0
15	0	1	1	2	1	0	0	2	0	0	0	0	0	1	0	0	2	0	0	0	2	1
15	1	0
15	0	1	0	1	1	0	0	0	0	0	0	0	0	0	0	0	0	0	0	0	0	0
15	1	1	1	2	1	0	0	0	1	0	0	0	0	0	0	0	0	0	0	0	0	0
15	0	1	1	2	3	0	0	1	0	0	0	0	0	0	0	0	0	0	0	0	0	1
15	0	0
15	0	0
14	0	1	0	1	1	1	0	2	1	1	0	1	1	1	1	1	2	1	1	0	2	1
15	1	0
15	0	0
15	1	1	1	1	1	0	0	0	0	0	0	0	0	0	0	0	0	1	0	0	1	1
15	1	1	1	2	3	1	0	0	0	0	0	0	0	0	0	0	0	1	0	0	0	0
15	1	0
15	1	0
15	0	1	1	2	1	0	0	1	0	0	0	0	0	0	0	0	0	1	0	0	1	1
15	0	0
14	1	0
14	0	1	1	1	1	1	0	0	0	0	0	0	0	0	0	0	0	0	0	0	0	0
15	0	1	0	1	1	0	0	0	0	0	0	0	0	0	0	0	0	0	0	0	0	0
15	1	1	1	2	1	1	0	1	0	0	0	0	0	0	0	0	0	0	0	0	0	1
15	1	0
15	1	0
15	1	0
15	1	0
15	1	1	1	1	1	0	0	0	1	0	0	0	0	0	0	0	0	1	0	0	1	1
15	1	0
15	0	0
15	1	1	1	1	1	0	0	0	0	0	0	0	0	0	0	0	0	0	0	0	0	0
15	1	1	0	1	1	0	0	0	0	0	0	0	0	0	0	0	0	0	0	0	1	1
15	1	1	1	2	3	0	0	0	0	0	1	0	0	1	0	1	0	2	0	0	2	2
15	1	1	0	1	2	1	1	1	0	0	0	0	0	1	0	1	0	0	0	1	1	0
15	1	1	1	2	2	0	0	0	0	0	0	0	0	0	0	0	0	0	0	0	0	0
15	0	1	0	2	1	0	0	0	0	0	0	0	0	0	0	0	0	0	0	0	0	0
14	1	0
15	1	1	1	1	1	0	0	0	0	0	0	0	0	0	0	0	0	0	0	0	0	0
15	1	1	1	2	3	1	1	2	2	0	0	0	1	0	0	1	0	1	0	0	1	2
15	0	1	1	2	1	0	0	1	0	0	0	0	0	0	0	0	0	0	0	0	0	0
15	1	0
15	1	1	1	1	1	0	0	2	1	0	0	1	0	1	0	0	2	2	1	1	2	2
15	0	1	0	1	1	0	0	0	1	1	0	0	0	1	0	1	0	1	1	0	0	1
15	1	1	1	1	1	0	0	0	0	0	0	0	0	0	0	0	0	0	0	0	1	1
15	1	1	1	2	1	0	0	3	1	1	1	1	1	1	0	0	0	1	1	2	1	1
15	0	0
15	0	1	1	2	3	0	3	1	0	0	0	0	0	0	0	0	1	0	0	0	1	1
15	1	1	1	2	3	0	0	1	0	0	2	0	0	0	0	0	1	0	0	0	1	1
15	1	1	1	2	1	0	0	0	0	0	0	0	0	0	0	0	0	0	0	0	0	0
15	1	0
15	0	1	1	2	3	0	0	0	0	0	0	0	0	0	0	0	0	0	0	0	0	0
15	0	1	1	1	1	0	0	1	0	0	0	0	0	0	0	0	0	0	0	0	0	1
15	0	1	1	1	3	0	0	0	0	0	0	0	0	0	0	0	0	0	0	0	0	0
15	1	1	1	2	3	0	1	0	3	3	3	3	4	4	1	3	3	3	3	3	3	2
14	0	1	1	1	1	0	0	1	0	0	0	1	0	0	0	0	0	0	0	0	1	1
15	0	0
15	1	1	0	2	1	0	0	0	0	0	0	0	0	0	0	0	0	0	0	0	1	1
15	1	0
15	1	0
15	0	1	1	2	1	0	0	1	0	0	0	1	0	1	0	0	0	0	0	0	0	1
15	1	1	0	1	1	1	0	0	0	0	0	0	0	0	0	0	0	0	0	0	0	0
15	1	1	0	2	1	0	0	1	1	0	0	0	0	0	0	0	0	0	0	0	0	0
15	1	0
15	0	1	1	2	1	0	0	0	0	0	0	0	0	0	0	0	0	0	0	0	0	1
15	0	1	1	1	1	0	0	0	0	0	0	0	0	0	0	0	1	0	0	0	0	0
15	1	1	1	1	1	0	1	1	0	0	1	0	1	0	0	1	1	2	0	0	1	0
15	0	1	1	2	1	1	0	1	1	0	2	1	0	1	0	0	0	1	0	0	1	0
15	1	0
15	0	0
15	0	0
15	0	0
15	0	0
15	0	0
15	0	1	0	2	1	0	0	1	1	0	0	0	0	0	1	0	0	1	1	0	2	1
15	0	0
15	0	1	0	2	1	0	0	0	0	0	0	0	0	0	0	0	0	0	0	0	0	0
15	0	1	0	2	1	0	0	0	0	0	0	0	0	0	0	0	0	0	0	0	0	0
15	0	1	1	2	1	1	0	0	0	0	0	0	0	0	0	0	0	1	0	2	1	1
15	1	1	1	1	1	0	1	1	1	0	0	0	0	0	0	0	0	0	0	0	1	1
14	0	0
15	0	0
16	0	0
15	0	1	1	1	3	0	0	2	2	2	1	3	3	3	3	0	1	3	3	3	3	3
15	1	0
16	0	1	1	1	1	0	0	0	3	2	1	2	3	3	3	3	3	0	0	0	0	0
15	1	0
15	0	1	1	2	3	0	0	2	1	0	0	0	0	0	0	0	1	0	1	0	1	1
15	1	1	1	2	1	0	0	0	1	0	0	0	0	1	1	0	1	1	0	0	0	1
15	0	1	1	2	3	0	0	0	0	0	0	1	0	0	0	0	0	0	0	0	0	1
15	0	1	0	1	1	0	0	0	0	0	0	0	0	0	0	0	0	1	1	1	2	2
16	1	1	1	1	1	0	0	0	1	0	0	0	0	0	0	0	0	0	0	0	0	1
15	0	1	1	2	1	0	0	1	0	0	0	0	0	0	0	0	1	0	0	0	0	0
15	0	1	0	1	1	1	0	0	0	0	0	0	0	1	1	0	1	0	0	0	0	0
15	0	1	0	2	3	0	0	1	2	1	0	1	0	1	1	0	0	1	2	0	2	2
15	0	0
15	0	1	1	1	3	1	0	0	0	0	0	0	0	0	0	0	0	0	0	0	0	0
15	1	1	0	2	3	0	0	2	2	1	2	2	1	2	2	1	2	2	3	1	2	2
15	0	0
15	0	1	0	1	1	0	0	0	0	0	0	0	0	0	0	0	0	0	0	0	0	0
15	0	0
15	0	1	1	2	1	1	0	1	0	0	0	0	0	0	0	0	1	0	0	0	1	1
15	0	1	0	2	1	0	0	0	0	0	0	0	0	0	0	1	1	0	0	0	0	0
14	0	0
15	0	1	1	1	1	0	0	0	0	0	0	0	0	0	0	0	0	0	0	0	0	0
15	0	0
15	1	1	0	1	2	0	0	0	0	0	0	0	0	0	0	0	0	0	0	0	0	0
15	1	1	0	1	1	0	0	0	0	0	0	0	0	0	0	0	0	0	0	0	0	0
15	0
15	1	0
15	1	1	1	2	1	0	1	3	3	3	3	3	3	3	1	3	3	3	3	3	3	3
15	0	1	1	2	1	0	0	1	0	0	0	0	0	0	0	0	0	0	0	0	0	0
15	0	0
15	1	0
15	1	0
15	0	1	0	1	3	0	0	2	2	2	2	2	2	3	2	3	3	0	0	2	2	2
15	0	1	1	1	1	0	0	0	0	0	0	0	0	0	0	0	0	0	0	0	0	0
15	0	1	1	2	3	0	0	1	0	0	0	0	0	0	0	0	0	0	0	1	1	1
15	0	0
15	1	1	0	2	3	0	0	2	1	0	3	0	0	0	0	2	1	2	2	2	2	2
17	0	1	1	2	3	0	0	0	0	0	0	0	0	0	0	0	0	0	0	0	0	0
15	0	0
15	0	0
15	0	0
15	0	1	1	2	3	0	0	2	1	0	0	0	0	0	3	2	1	0	1	2	2	2
16	0	1	0	2	1	0	0	3	3	3	3	3	3	3	3	3	3	2	2	3	3	3
15	0	0
15	0	1	1	1	1	0	0	2	2	1	1	1	0	2	1	2	2	2	2	2	3	3
15	0	0
15	0	1	0	1	1	0	0	0	0	0	0	0	0	0	0	0	0	0	0	0	0	0
15	0	1	0	1	1	0	0	0	0	0	1	0	0	0	0	0	0	0	0	0	0	1
15	0	1	0	1	1	0	0	0	0	0	0	0	0	0	0	0	0	0	0	0	0	0
15	0	0
15	0	1	1	2	3	0	0	0	1	0	0	1	0	0	0	0	1	1	0	0	1	1
15	0	1	1	1	2	0	0	1	0	0	0	0	0	0	0	0	0	0	0	0	0	0
15	0	1	0	2	1	0	0	2	1	0	0	0	0	0	0	0	1	0	0	0	0	1
15	1	0
16	0	0
17	0	0
15	1	0
17	0	1	1	2	1	1	0	1	1	0	0	0	0	0	0	0	0	0	1	0	1	0
15	0	1	1	2	3	0	1	3	0	0	1	0	0	0	0	0	0	3	1	2	2	1
15	0	0
15	1	0
15	0	0
15	0	0
15	0	1	0	2	1	0	0	0	0	0	0	0	0	0	0	0	0	0	0	0	0	0
17	0	0
16	0	0
17	0	1	1	2	3	1	0	0	0	0	0	0	0	0	0	0	0	0	0	0	0	1
16	0	1	1	2	3	1	0	0	0	0	0	0	0	0	0	0	0	0	0	0	0	1
17	0	1	0	2	3	0	0	0	1	0	2	0	0	0	0	0	0	0	1	0	0	0
16	1	1	0	2	3	0	0	1	0	0	0	0	0	0	0	0	0	0	0	0	0	0
17	0	0
17	0	1	0	2	1	0	0	1	1	1	0	0	0	1	1	1	1	0	0	1	1	1
16	0	0
17	0	0
16	0	1	0	2	1	0	0	2	2	1	2	1	3	2	0	0	1	1	3	0	1	1
16	0	0
16	1	1	1	2	3	0	0	1	0	0	0	0	0	1	1	0	1	2	3	1	2	2
16	1	0
16	0	1	1	2	1	0	0	2	2	0	2	0	0	0	0	0	1	0	2	0	2	2
15	1	0
16	0	0
16	0	1	1	1	1	0	0	0	0	0	0	0	0	0	0	0	0	0	0	0	0	0
16	0	1	0	2	3	0	0	1	0	0	0	0	0	1	0	0	1	1	0	0	0	1
16	0	0
16	0	1	0	1	1	0	1	0	0	0	0	0	0	0	0	0	0	0	0	0	0	1
15	0	0
16	0	1	1	2	3	1	1	2	2	2	1	0	0	2	1	2	2	2	2	1	2	2
16	1	0
16	0	0
16	1	0
16	0	0
16	0	1	0	1	1	0	0	2	2	2	0	0	0	0	0	0	0	1	1	1	2	2
15	0	1	0	1	1	0	0	2	1	0	1	0	2	0	0	2	1	2	0	0	2	2
15	0	1	1	1	1	0	0	3	0	0	1	1	1	1	0	1	1	0	1	0	1	2
15	0	0
15	1	0
15	1	0
15	0	1	1	2	1	0	0	1	2	0	1	0	0	1	0	0	2	0	0	1	1	2
15	0	1	1	1	3	0	0	1	1	0	0	0	0	1	0	0	0	1	0	0	1	1
15	0	0
15	0	1	0	2	1	0	0	2	1	0	0	1	0	0	0	0	2	1	0	0	1	2
15	0	0
14	0	0
15	0	1	1	2	3	0	0	2	1	0	0	0	0	0	0	0	1	1	0	0	1	1
15	0	1	0	1	1	0	0	2	2	1	0	0	0	1	0	0	1	0	0	0	1	1
15	0	1	0	1	1	0	0	1	1	1	1	0	0	1	0	0	1	1	0	1	1	2
15	1	1	1	1	3	0	0	0	1	1	3	0	0	0	0	0	2	2	1	1	2	2
15	0	0
16	0	1	0	2	1	0	0	0	0	0	0	0	0	0	0	0	0	0	0	0	0	1
16	0	0
15	1	1	1	2	3	1	1	2	2	2	1	2	0	1	1	1	1	1	0	1	2	2
16	1	1	1	2	3	0	1	2	2	2	2	0	2	0	2	1	2	2	1	2	2	3
14	1	1	0	1	1	0	0	1	1	1	0	0	0	0	0	0	2	0	1	1	0	2
14	0	1	1	2	3	0	0	1	2	0	0	0	0	2	0	0	1	2	1	0	2	2
15	1	1	0	1	3	1	0	2	1	0	0	0	0	0	0	0	1	0	0	0	1	1
14	1	0
14	1	0
15	1	0
15	1	1	1	1	1	0	0	1	2	0	2	2	3	0	1	0	0	1	2	1	1	0
15	1	0
15	1	1	0	2	1	0	0	3	3	3	2	0	0	3	3	0	1	2	1	2	3	3
15	0	0
15	0	0
15	1	1	1	2	2	0	0	1	0	0	2	0	0	0	0	0	0	1	0	0	2	2
15	0	1	0	2	3	1	0	2	2	0	1	0	0	1	0	0	1	1	0	0	1	1
15	0	0
15	1	1	1	1	1	0	0	2	3	1	3	3	1	1	0	0	3	2	0	0	1	2
15	0	0
15	0	0
15	1	0
14	1	0
15	0	0
15	1	0
15	0	0
15	1	0
15	1	1	0	1	3	0	0	1	2	0	0	0	0	1	0	0	0	1	0	0	2	1
15	1	1	0	2	3	1	1	2	1	1	0	0	0	2	0	0	1	1	1	2	1	1
15	1	1	1	2	1	0	0	1	1	1	0	0	0	1	0	1	1	2	1	0	1	1
15	1	0
15	1	1	0	2	3	0	0	1	1	0	0	0	0	0	0	0	0	1	0	0	1	0
15	0	0
14	1	1	1	1	1	0	0	2	1	1	0	0	0	0	1	1	2	2	1	0	2	2
15	1	1	1	2	1	1	0	1	1	0	0	0	0	0	0	1	1	2	1	1	1	1
16	1	1	1	2	3	1	0	2	1	2	2	1	0	2	1	0	2	2	3	1	3	2
15	1	1	1	1	1	0	0	1	0	0	1	0	0	0	0	1	1	1	1	0	1	1
15	1	0
15	0	0
15	1	0
14	0	0
15	1	0
15	1	1	1	2	3	1	1	2	1	1	2	1	2	2	1	0	2	2	2	1	2	2
15	1	0
15	0	0
15	1	1	0	1	2	1	0	1	0	0	0	0	0	0	0	0	0	1	0	0	1	1
15	1	1	1	1	1	0	0	1	2	1	0	0	0	1	0	0	2	1	0	0	1	1
15	1	0
15	0	1	0	2	1	0	0	3	1	1	1	1	1	2	1	1	2	2	2	0	1	2
15	1	1	0	2	1	0	0	1	0	0	0	0	0	0	0	0	1	1	1	0	1	1
15	1	1	1	2	3	0	0	1	1	1	1	0	0	0	0	0	1	1	1	1	1	1
16	1	1	0	1	1	0	0	1	0	0	1	1	0	0	0	0	1	1	1	0	1	1
15	1	1	0	2	3	0	0	0	0	1	1	1	0	0	0	0	2	2	1	0	2	2
15	1	0
15	0	0
15	1	0
14	1	0
15	1	1	1	2	3	1	1	2	1	1	2	1	0	0	0	1	2	2	2	1	2	2
15	1	1	0	2	3	0	1	3	2	1	1	1	0	1	0	1	3	3	2	1	2	3
15	0	0
15	1	0
15	1	1	1	1	1	1	0	1	0	0	0	0	0	0	1	1	1	1	0	0	1	1
15	0	1	1	2	3	0	1	1	1	0	1	0	0	0	0	0	2	1	1	0	1	1
15	0	1	0	1	1	0	0	1	0	0	1	0	0	1	0	0	1	1	1	0	1	1
15	1	1	0	1	1	1	0	0	0	0	1	1	0	0	0	0	1	1	0	0	1	1
15	0	0
15	0	1	1	2	3	0	0	0	0	0	0	0	0	0	0	0	1	1	0	0	0	1
15	0	1	1	2	1	0	0	1	1	0	0	0	0	0	1	0	1	1	1	0	1	1
15	1	1	0	2	3	0	0	2	2	1	2	0	0	1	0	0	1	2	1	1	2	2
15	0	0
15	1	0
15	0	1	0	2	3	1	0	1	1	1	1	1	0	0	0	0	2	2	1	1	2	1
15	0	1	1	2	3	1	0	1	1	1	1	0	1	0	0	0	1	1	1	0	1	1
15	0	1	1	1	1	0	0	1	0	0	1	1	0	0	0	0	1	1	0	0	1	1
15	1	1	0	2	3	0	0	1	1	1	1	1	0	0	0	0	1	2	1	0	1	2
15	1	0
15	1	1	1	2	1	0	0	1	1	0	0	0	1	1	0	0	1	1	1	0	2	2
14	1	1	0	1	1	0	0	1	1	0	1	0	1	1	0	0	2	1	2	0	1	1
15	1	0
15	1	0
15	1	0
15	1	1	0	2	3	1	0	0	0	0	0	0	0	0	0	0	1	1	0	0	0	1
15	0	0
14	0	0
15	1	1	1	2	1	0	0	1	1	1	0	0	1	1	0	0	2	1	1	0	2	1
15	1	1	1	1	1	1	1	1	1	0	0	1	1	0	0	0	1	0	0	0	1	1
16	0	0
16	0	1	0	1	3	0	0	2	2	2	1	0	0	1	1	0	2	1	1	1	2	1
15	1	0
15	1	0
16	0	1	1	2	3	0	0	0	0	0	0	0	0	0	0	0	1	1	0	0	1	1
15	1	1	0	1	1	0	0	1	1	0	0	1	1	0	0	0	0	1	0	0	1	1
15	0	0
15	1	1	0	1	1	0	0	1	0	0	0	0	0	1	0	0	0	0	0	0	1	1
14	1	0
15	0	0
15	0	0
14	1	1	1	2	2	0	0	1	1	1	1	0	0	0	0	0	0	0	0	0	1	1
15	1	1	1	2	3	1	0	2	0	0	0	0	0	0	0	0	0	1	0	0	1	1
15	1	1	1	2	1	0	0	0	0	0	0	0	0	0	0	0	1	1	1	0	1	1
15	0	0
16	0	0
16	1	1	0	1	1	0	0	1	0	0	0	0	0	1	0	0	0	0	0	1	1	1
15	0	0
15	1	0
14	1	1	1	2	1	1	0	1	1	0	0	0	0	0	0	0	0	1	0	0	1	1
15	0	1	0	1	1	0	0	2	2	2	1	1	1	1	0	1	1	2	2	1	2	2
15	1	0
15	0	0
15	1	0
15	1	1	0	2	1	0	0	1	1	1	1	1	0	0	0	0	1	1	1	1	1	1
15	1	1	1	2	1	0	1	0	0	0	0	0	0	0	0	0	0	0	0	0	1	1
14	0	1	1	2	3	0	0	1	1	1	0	1	1	1	0	0	1	1	1	0	1	1
15	0	0
15	1	0
15	1	1	1	2	3	0	0	0	0	0	1	0	0	0	0	0	1	0	1	0	1	1
15	0	0
15	1	0
15	1	1	1	2	1	0	0	1	1	0	0	0	0	1	0	0	1	1	1	0	1	1
15	0	0
14	1	1	0	2	1	0	0	1	1	1	1	0	0	0	1	0	1	1	1	0	1	1
15	1	1	1	2	1	0	0	0	0	0	0	0	0	0	0	0	0	0	0	0	1	1
16	0	0
15	1	1	1	2	3	0	0	2	2	2	1	1	1	1	0	1	1	2	2	1	2	2
15	0	0
15	1	0
15	1	0
15	1	1	0	1	1	0	0	0	0	0	0	0	0	0	0	0	0	1	0	0	1	1
15	0	1	1	2	3	0	0	1	1	1	1	0	0	0	0	0	1	1	0	0	1	1
15	1	1	0	2	1	0	0	1	1	1	0	0	0	1	0	0	0	1	1	1	2	1
15	0	1	1	1	1	0	0	0	1	0	0	0	0	0	0	0	1	1	1	0	2	1
15	1	0
15	0	0
15	1	0
16	1	1	1	1	1	0	0	0	0	0	0	0	0	0	0	0	0	1	1	0	2	1
15	0	0
15	1	0
15	1	0
14	0	1	1	2	2	0	0	0	0	0	0	0	0	0	0	0	1	1	1	0	1	1
15	1	1	1	2	1	0	0	0	0	0	0	0	0	1	0	0	0	1	0	0	1	1
15	0	1	0	1	1	0	0	0	0	0	0	0	0	0	0	0	0	1	1	0	1	1
15	0	0
15	1	0
15	1	1	1	2	1	1	0	1	1	1	0	0	0	1	0	0	1	2	1	1	2	1
15	0	0
15	1	1	0	1	1	0	0	1	1	0	0	0	1	0	0	0	0	1	0	0	1	1
15	0	0
15	0	0
14	1	0
15	1	1	1	1	1	0	0	0	0	0	0	0	0	0	0	0	0	1	0	0	1	1
15	1	1	0	2	3	1	0	1	1	0	0	0	0	0	0	0	0	1	1	1	1	1
14	0	0
15	0	1	1	2	1	0	0	1	1	1	1	0	0	0	0	0	1	1	1	0	1	1
15	1	1	1	2	3	0	1	0	0	0	1	1	1	0	0	0	1	2	2	1	1	1
15	0	0
15	1	0
15	1	0
15	0	0
15	0	1	1	2	3	1	0	0	0	0	0	0	1	1	0	0	1	1	1	1	1	2
15	1	1	0	1	1	0	0	1	1	2	2	1	1	2	1	2	2	2	2	2	2	2
15	1	0
14	0	0
15	1	1	1	2	3	0	0	1	1	0	0	0	0	0	0	1	1	1	1	0	1	1
15	0	0
14	1	1	0	1	1	0	0	0	0	0	0	0	0	0	0	0	0	0	0	0	0	1
15	1	0
15	0	0
15	1	1	0	2	1	0	0	0	0	0	0	0	0	0	0	0	0	0	0	0	0	0
15	0	0
16	0	0
15	1	0
15	1	1	1	2	3	0	0	1	1	1	2	1	1	0	0	0	1	2	2	1	2	2
15	0	1	1	2	3	1	0	1	2	1	2	1	0	0	0	0	2	1	2	1	2	1
16	1	0
15	1	1	1	1	1	0	0	0	0	0	0	0	1	0	0	0	1	1	1	0	1	1
15	1	0
15	0	0
15	1	1	1	2	1	0	0	0	0	0	0	0	0	0	0	0	1	1	0	0	1	1
15	0	0
15	1	0
14	1	1	0	2	1	0	0	0	0	1	0	0	0	1	0	0	1	1	0	0	1	1
15	0	1	1	2	1	0	0	0	0	1	0	0	0	0	0	0	1	1	1	0	1	1
15	1	0
15	0	0
15	1	0
15	1	1	1	2	3	0	0	1	1	1	1	1	0	0	0	0	2	2	2	1	2	2
15	0	1	0	1	1	0	0	1	0	0	0	0	1	0	0	0	1	1	0	0	1	1
15	0	1	0	2	2	0	0	1	1	1	0	0	0	0	0	0	0	1	1	1	0	1
15	1	0
15	1	0
15	1	1	0	2	1	1	0	0	0	0	0	0	0	0	0	0	0	1	1	1	1	1
15	0	0
14	0	0
15	1	0
15	1	1	1	2	3	0	0	1	1	1	1	0	0	1	1	1	1	2	1	1	2	1
15	1	1	1	2	1	1	1	2	2	1	2	2	2	2	1	0	1	2	2	1	2	2
15	0	0
15	0	1	0	2	1	0	0	0	0	0	0	0	0	0	0	0	0	0	0	0	0	0
15	1	1	1	2	1	0	0	1	1	0	0	0	0	0	0	0	0	0	0	1	1	1
15	1	0
15	0	0
15	0	0
